# Supplementary material for: Correlations Between Sensory Evaluations and Instrumental Measurements in Milk Chocolate with Varying Emulsifier Levels and Particle Sizes
Source: Foods. 2026 Mar 7;15(5):938. doi: 10.3390/foods15050938 (PMC12984600; doi:10.3390/foods15050938)
Supplement: Supplementary file 1 [file foods-15-00938-s001.zip]

Archive with 1 entries (1 files):
- foods-4114983-supplementary.pdf
